# Supplementary material for: Genome biogeography reveals the intraspecific spread of adaptive mutations for a complex trait
Source: Mol Ecol. 2016 Nov 30;25(24):6107–23. doi: 10.1111/mec.13914 (PMC6849575; doi:10.1111/mec.13914)
Supplement: Supplementary file 2 — Appendix S1 Scripts used to genotype the samples and produce a phylip file and an input file for Structure. [file MEC-25-6107-s002.zip]

Archive with 3 entries (3 files):
- fastaNamesSizes.pl
- README_SI2.txt
- SI2_resample.sh
