# Supplementary material for: Genome biogeography reveals the intraspecific spread of adaptive mutations for a complex trait
Source: Mol Ecol. 2016 Nov 30;25(24):6107–23. doi: 10.1111/mec.13914 (PMC6849575; doi:10.1111/mec.13914)
Supplement: Supplementary file 2 — Appendix S1 Scripts used to genotype the samples and produce a phylip file and an input file for Structure. [file MEC-25-6107-s002.zip › README_SI2.txt]

###Script to re-sample equal number of aligned based from bam file

# Use SI2_resample.sh
# fastaNamesSizes.pl is a script by Lionel Guy (lionel.guy@ebc.uu.se) that counts number of bases for each read in a fasta file.
