# Supplementary material for: Genome biogeography reveals the intraspecific spread of adaptive mutations for a complex trait
Source: Mol Ecol. 2016 Nov 30;25(24):6107–23. doi: 10.1111/mec.13914 (PMC6849575; doi:10.1111/mec.13914)
Supplement: Supplementary file 2 — Appendix S1 Scripts used to genotype the samples and produce a phylip file and an input file for Structure. [file MEC-25-6107-s002.zip › SI2_resample.sh]

#######


# Script to subset aligned reads to keep equal number of aligned bases 

	# this script fastaNamesSizes.pl script by Lionel Guy (lionel.guy@ebc.uu.se)
# Step 0: prepare
ls *.bam | sed 's/.bam//g' | uniq > bam-files.txt
mkdir reads

# Step 1: Convert bam-files to fastafiles only picking properly paired reads
cat bam-files.txt | while read line ; do samtools fasta -f 2 "$line".bam > reads/"$line".fasta ; done 

# Step 2: get length of each read in text file
cat bam-files.txt | while read line ; do perl fastaNamesSizes.pl reads/"$line".fasta > reads/"$line"_readlengths.txt ; done

# Step 3. randomize the lines in the above file
cat bam-files.txt | while read line ; do shuf reads/"$line"_readlengths.txt > reads/temp && mv reads/temp reads/"$line"_readlengths.txt ; done

# Step 4. Find the cumulative frequency of the read lengths.
cat bam-files.txt | while read line ; do awk -F "\t" 'BEGIN{OFS="\t"}; BEGIN {sum=0} {sum= sum+$2; print $0, sum}' reads/"$line"_readlengths.txt > reads/temp && mv reads/temp reads/"$line"_readlengths.txt ; done
	# get a file with all the cummultative base counts in
cat bam-files.txt | while read line ; do awk 'END{print}' reads/"$line"_readlengths.txt ; done

# Step 5. Get the id's to subset
	#subset
cat bam-files.txt | while read line ; do awk -F "\t" 'BEGIN{OFS="\t"}; $3 < 29044474' reads/"$line"_readlengths.txt > reads/"$line"_readlengths_subset.txt ; done
	# check base sum
cat bam-files.txt | while read line ; do awk 'END{print}' reads/"$line"_readlengths_subset.txt ; done

	#check number of lines
wc -l reads/*_readlengths_subset.txt

	# subset to get the read one and read two in different files
cat bam-files.txt | while read line ; do awk '{print $1}' reads/"$line"_readlengths_subset.txt | grep '/1' |sed 's/\/1//g' > reads/"$line"_readlengths_subset_read1.txt ; done
cat bam-files.txt | while read line ; do awk '{print $1}' reads/"$line"_readlengths_subset.txt | grep '/2' |sed 's/\/2//g' > reads/"$line"_readlengths_subset_read2.txt ; done
	# grep out the reads from the bam file
mkdir bam_subset
	#read 1
cat bam-files.txt | while read line ; do java -jar /home/jillolofsson/programs/picard-tools-1.136/picard.jar FilterSamReads INPUT=sam-files/"$line".sam FILTER=includeReadList READ_LIST_FILE=reads/"$line"_readlengths_subset_read1.txt OUTPUT=bam_subset/"$line"_read1.sam ; done
cat bam-files.txt | while read line ; do samtools view -b -h -f 0x0040 bam_subset/"$line"_read1.sam  > bam_subset/"$line"_read1.bam ; done
	#read 2
cat bam-files.txt | while read line ; do java -jar /home/jillolofsson/programs/picard-tools-1.136/picard.jar FilterSamReads INPUT=sam-files/"$line".sam FILTER=includeReadList READ_LIST_FILE=reads/"$line"_readlengths_subset_read2.txt OUTPUT=bam_subset/"$line"_read2.sam ; done
cat bam-files.txt | while read line ; do samtools view -b -h -f 0x0080 bam_subset/"$line"_read2.sam  > bam_subset/"$line"_read2.bam ; done

	#merge the two bam files
cat bam-files.txt | while read line ; do samtools merge bam_subset/"$line"_subset.bam bam_subset/"$line"_read1.bam bam_subset_review2/"$line"_read2.bam ; done
cat bam-files.txt | while read line ; do samtools view -h bam_subset/"$line"_subset.bam > bam_subset/"$line"_subset.sam ; done

	# count the lines in the sam files
wc -l bam_subset/*.sam

	# double check the base counts
cat bam-files.txt | while read line ; do samtools fasta -f 2 bam_subset/"$line"_subset.bam > bam_subset/reads/"$line"_subset.fasta ; done 
cat bam-files.txt | while read line ; do perl fastaNamesSizes.pl bam_subset/reads/"$line"_subset.fasta > bam_subset/reads/"$line"_readlengths_subset.txt ; done

cat bam-files.txt | while read line ; do awk -F "\t" 'BEGIN{OFS="\t"}; BEGIN {sum=0} {sum= sum+$2; print $0, sum}' bam_subset/reads/"$line"_readlengths_subset.txt > bam_subset/reads/temp && mv bam_subset/reads/temp bam_subset/reads/"$line"_readlengths_subset.txt ; done
cat bam-files.txt | while read line ; do awk 'END{print}' bam_subset/reads/"$line"_readlengths_subset.txt ; done
