# Supplementary material for: Genome biogeography reveals the intraspecific spread of adaptive mutations for a complex trait
Source: Mol Ecol. 2016 Nov 30;25(24):6107–23. doi: 10.1111/mec.13914 (PMC6849575; doi:10.1111/mec.13914)
Supplement: Supplementary file 3 — Appendix S2 Scripts used to resample a subset of reads. [file MEC-25-6107-s003.gz]

Archive with 6 entries (6 files):
- 3_README_PrepGT.R
- 1_README_Make_mpileupfiles.sh
- 4.2_README_Make_phylip-file.R
- 4.1_README_Make_STRUCTREfile.R
- README_usage_of_scripts.txt
- 2_README_GTinshell.sh
