# Supplementary material for: Genome biogeography reveals the intraspecific spread of adaptive mutations for a complex trait
Source: Mol Ecol. 2016 Nov 30;25(24):6107–23. doi: 10.1111/mec.13914 (PMC6849575; doi:10.1111/mec.13914)
Supplement: Supplementary file 3 — Appendix S2 Scripts used to resample a subset of reads. [file MEC-25-6107-s003.gz › 3_README_PrepGT.R]

########### Script for GT all the samples and prep for STRUCTURE etc

R
#install.packages("reshape2")
library(reshape2)

#Step 0: read in all the data
filesGT<-list.files(patter="*_IDENTIFYER")
dataGT<-lapply(filesGT, read.table, sep="\t", dec=",", header=T)

for(n in 1:length(dataGT)){
  names(dataGT[[n]])<-c("Sample","pos","GT")
}

#Step 1: Combine all the data into a master table
all.data<-do.call("rbind",dataGT)

#Step 2: transvers from long to wide using dcast function
widedataGT<-dcast(all.data, Sample~pos, value.var="GT")
	# this loses the order of the SNPs

	#resque
widedataGT2<-widedataGT

#Step 3: fix data to only retain the desired information
	#remove all columns with too much missing data (more than half of the accessions)
adegenetGT<-widedataGT[,colMeans(is.na(widedataGT))<0.5]

# Step 4: remove everything that is not variable
	# find the length of the levels of all columns
len<-NULL
for(i in 1:length(adegenetGT)){
  len[i]<-length(levels(as.factor(adegenetGT[,i])))
}
	# find with columns only have one level == non variable
nonvar<-as.vector(which(len==1))
	#remove all the columns that are not variable
adegenetGT2<-adegenetGT[,-(nonvar)]

#Step 5: order the chromosomes and genotypes
chrs<-as.numeric(substring(names(adegenetGT2)[-1],1,1))
pos<-as.numeric(gsub("*:","", names(adegenetGT2)[-1]))

adegenetGT3<-rbind(chrs, pos, as.matrix(adegenetGT2[-1]))

adegenetGT4<-adegenetGT3[,order(chrs, pos)]

adegenetGT5<-data.frame(cbind(as.character(adegenetGT2[,1]), adegenetGT4[3:23,]))
names(adegenetGT5)[1]<-"Sample"
names(adegenetGT5)<-gsub("X", "", names(adegenetGT5))
names(adegenetGT5)<-gsub("\\.", ":", names(adegenetGT5))

#Step 6: write table
write.table(adegenetGT5,"NAME_OF_FILE",sep="\t", dec=",", row.names=F, col.names=T, na="NA")
