# Supplementary material for: Genome biogeography reveals the intraspecific spread of adaptive mutations for a complex trait
Source: Mol Ecol. 2016 Nov 30;25(24):6107–23. doi: 10.1111/mec.13914 (PMC6849575; doi:10.1111/mec.13914)
Supplement: Supplementary file 3 — Appendix S2 Scripts used to resample a subset of reads. [file MEC-25-6107-s003.gz › 1_README_Make_mpileupfiles.sh]

#### Script to 
	#1) make a multip sample vcf-file
	#2) make a bed-file
	#3) make mpileupfiles files from all bam files using the bed file

### Step 0: prepare 
	# define location reference
REF=./ref/
	# define location of programs 
PROG=./programs/
	# define location of bam files
BAM=./Bam-files/

### Step 1: Make a combined SNP calling with samtools
	# only use 2n accessions

	#make directory
mkdir SNP_multisample

	# run mpileup
samtools mpileup -uIf ${REF}.fa ${BAM}/ind_1*.bam ${BAM}/ind_2*.bam ${BAM}/ind_3*.bam | bcftools view -bvcg -A - > SNP_multisample/rawvcf.raw.bcf

	# run vcfutils script
bcftools view SNP_multisample/rawvcf.raw.bcf | ${PROG}/bcftools-1.2/vcfutils.pl varFilter > SNP_multisample/filteredvcf.filt.vcf

	# Retaining all ALT => ,X in the ALT column => remove
sed 's/,X//g' SNP_multisample/filteredvcf.filt.vcf > SNP_multisample/filteredvcf.filt_Xfixed.vcf

	# filter out the scaffolds and only keeping the 9 chromosomes
vcftools --vcf SNP_multisample/filteredvcf.filt_Xfixed.vcf --chr 1 --chr 2 --chr 3 --chr 4 --chr 5 --chr 6 --chr 7 --chr 8 --chr 9 --recode --recode -INFO-all --out SNP_multisample/filteredvcf.filt_Xfixed.vcf_chr.recode.vcf

# Step 2: make bed-file
sed -e 's/chr//' SNP_multisample/filteredvcf.filt_Xfixed.vcf_chr.recode.vcf | awk '{OFS="\t"; if (!/^#/){print $1,$2-1,$2,$4"/"$5,"+"}}' > SNP_multisample/filteredvcf.filt_Xfixed.vcf_chr.recode.bed


# Step 3: Make mpileup files files
	# Step 0 prepare
	# make list of files
ls ${BAM}/*.bam | sed 's/.bam//g' | sort | uniq > bam_files.txt
	#make directory
mkdir mpileup
	# make mpileups
cat bam_files.txt | while read line ; do samtools mpileup -l SNP_multisample/filteredvcf.filt_Xfixed.vcf_chr.recode.bed -f ${REF}.fa ${BAM}/"$line".bam > mpileup/"$line"_SNPcomb.mpileup ; done
