# Supplementary material for: Genome biogeography reveals the intraspecific spread of adaptive mutations for a complex trait
Source: Mol Ecol. 2016 Nov 30;25(24):6107–23. doi: 10.1111/mec.13914 (PMC6849575; doi:10.1111/mec.13914)
Supplement: Supplementary file 3 — Appendix S2 Scripts used to resample a subset of reads. [file MEC-25-6107-s003.gz › 4.2_README_Make_phylip-file.R]

####### Scrip to make phylip-file

#Step 1: get all the samples in one file
awk '{print $1}' NAME_OF_TABLE_FROM_R | sed 's/"//g' > samples

#Step 2: combine all genotypes into one line
sed 's/"//g' NAME_OF_TABLE_FROM_R | sed 's/AC/M/g'| sed 's/AG/R/g' | sed 's/AT/W/g' | sed 's/CG/S/g' | sed 's/CT/Y/g' | sed 's/GT/K/g'| sed 's/AA/A/g' | sed 's/CC/C/g' | sed 's/GG/G/g' | sed 's/TT/T/g' | sed 's/NA/N/g' | awk 'BEGIN {OFS=""};{$1=""; print $0}' > phylip_NAME_OF_TABLE_FROM_R

#Step 3: combine the files
paste samples phylip_NAME_OF_TABLE_FROM_R >  phylip_NAME_OF_TABLE_FROM_R_2 && mv phylip_NAME_OF_TABLE_FROM_R_2 phylip_NAME_OF_TABLE_FROM_R

#Step 4: replace the first line with infor needed for phyml
sed "1s/.*/21 170629/" phylip_NAME_OF_TABLE_FROM_R >  phylip_NAME_OF_TABLE_FROM_R_2 && mv phylip_NAME_OF_TABLE_FROM_R_2 phylip_NAME_OF_TABLE_FROM_R
