# Supplementary material for: Genome biogeography reveals the intraspecific spread of adaptive mutations for a complex trait
Source: Mol Ecol. 2016 Nov 30;25(24):6107–23. doi: 10.1111/mec.13914 (PMC6849575; doi:10.1111/mec.13914)
Supplement: Supplementary file 3 — Appendix S2 Scripts used to resample a subset of reads. [file MEC-25-6107-s003.gz › 4.1_README_Make_STRUCTREfile.R]

####### Scrip to make STRUCTURE file and phylipfile
R

#Step 1: prepare the data and make a STRUCTURE input file
	# read in data
wide<-read.table("NAME_OF_TABLE_FROM_R", header=T, sep="\t", dec=",")
	# remove X in each colname and also replace . with :
colnames(wide)<-gsub("X","", colnames(wide))
colnames(wide)<-gsub("\\.",":", colnames(wide))
	# define samples
samples<-wide[,1]

	# change into iUPAC SNP codes
		# to resque
wide2<-as.matrix(wide[,-1])

wide2<-gsub("AC", "M", wide2)
wide2<-gsub("AG", "R", wide2)
wide2<-gsub("AT", "W", wide2)
wide2<-gsub("CG", "S", wide2)
wide2<-gsub("CT", "Y", wide2)
wide2<-gsub("GT", "K", wide2)
wide2<-gsub("AA", "A", wide2)
wide2<-gsub("CC", "C", wide2)
wide2<-gsub("GG", "G", wide2)
wide2<-gsub("TT", "T", wide2)
# replace NA with "-9"
y<-which(is.na(wide2)==TRUE)
wide2[y]<-"-9"

	#define alles
wide3<-wide2	# use as allele 1
wide4<-wide2	# use as allele 2

	# now replace the IUPAC names with A=1, C=2, G=3, and T=4
	#first in wide3
wide3<-gsub("M", "1", wide3)
wide3<-gsub("R", "1", wide3)
wide3<-gsub("W", "1", wide3)
wide3<-gsub("S", "2", wide3)
wide3<-gsub("Y", "2", wide3)
wide3<-gsub("K", "3", wide3)
wide3<-gsub("A", "1", wide3)
wide3<-gsub("C", "2", wide3)
wide3<-gsub("G", "3", wide3)
wide3<-gsub("T", "4", wide3)
	# add sample info
al1<-cbind(samples, data.frame(wide3))
	# now wide 4
wide4<-gsub("M", "2", wide4)
wide4<-gsub("R", "3", wide4)
wide4<-gsub("W", "4", wide4)
wide4<-gsub("S", "3", wide4)
wide4<-gsub("Y", "4", wide4)
wide4<-gsub("K", "4", wide4)
wide4<-gsub("A", "1", wide4)
wide4<-gsub("C", "2", wide4)
wide4<-gsub("G", "3", wide4)
wide4<-gsub("T", "4", wide4)
	# add sample info
al2<-cbind(samples, data.frame(wide4))

	# add allele info together
data<-rbind(al1[1,],al2[1,])
for(i in 2:length(wide[,1])){
  data<-rbind(data, al1[i,],al2[i,])
}

	# remove X in each colname and also replace . with :
colnames(data)<-gsub("X","", colnames(data))
colnames(data)<-gsub("\\.",":", colnames(data))

write.table(data, "STRUCTURE_NAME_OF_TABLE_FROM_R.txt",sep="\t", dec=",", row.names=F, col.names=T, na="NA")

##### in shell replace the " and the first column name
# sed 's/"//g' STRUCTURE_NAME_OF_TABLE_FROM_R.txt | sed 's/samples//g' > STRUCTURE_NAME_OF_TABLE_FROM_R_2 && mv STRUCTURE_NAME_OF_TABLE_FROM_R_2 STRUCTURE_NAME_OF_TABLE_FROM_R.txt
