# Supplementary material for: Genome biogeography reveals the intraspecific spread of adaptive mutations for a complex trait
Source: Mol Ecol. 2016 Nov 30;25(24):6107–23. doi: 10.1111/mec.13914 (PMC6849575; doi:10.1111/mec.13914)
Supplement: Supplementary file 3 — Appendix S2 Scripts used to resample a subset of reads. [file MEC-25-6107-s003.gz › README_usage_of_scripts.txt]

###README

# Scripts to genonotype samples starting from bam-file

# Scripts are to be used in numerical order 1-3

# Scripts 4.1 and 4.2 can be used in any order after genotype file has been produced by script 1-3
