# Supplementary material for: Genome biogeography reveals the intraspecific spread of adaptive mutations for a complex trait
Source: Mol Ecol. 2016 Nov 30;25(24):6107–23. doi: 10.1111/mec.13914 (PMC6849575; doi:10.1111/mec.13914)
Supplement: Supplementary file 3 — Appendix S2 Scripts used to resample a subset of reads. [file MEC-25-6107-s003.gz › 2_README_GTinshell.sh]

#####Script to genotype genome skimming data from bed and mpileup files

mpileup=./mpileup

## Step 00: make the file with the mpileup
ls ${mpileup}/ | 's/_SNPcomb.mpileup//g' | sort | uniq > mpileup-files.txt

## Step 0: prepare the files so they can be merged need to add chromosome and position information together and add this information in the as the first column in the two filted
	# vcf files
cat mpileup-files.txt | while read line ; do awk 'BEGIN{OFS="\t"}; {print $1":"$2, $0}' ${mpileup}/"$line"_SNPcomb.mpileup > ${mpileup}/"$line"_SNPcombGT.mpileup ; done
	# bed file
bed=./SNP_multisample
awk '{print $1":"$3, $1,$3,$4,$5}' ${bed}/filteredvcf.filt_Xfixed.vcf_chr.recode.bed |sed 's/ /\t/g' > ${bed}/filteredvcf.filt_Xfixed.vcf_chr.recode_2.bed

## Step 1: Merge the mpileup and the bed files => now have all the position from the bed file in each mpileup file
	# 1. merge
cat mpileup-files.txt | while read line ; do awk 'NR==FNR{a[$1]=$0 ; next}  {{ found=0; for(i=1;i<=NF;i++) { if($i in a) { print a[$i]; found=1; break; } } if (!found) {print $0} } }' ${mpileup}/"$line"_SNPcomb_GT.mpileup   ${bed}/filteredvcf.filt_Xfixed.vcf_chr.recode_2.bed
 > ${mpileup}/"$line"_SNPcomb_GT_2.mpileup && mv ${mpileup}/"$line"_SNPcomb_GT_2.mpileup ${mpileup}/"$line"_SNPcomb_GT.mpileup ; done
	# 2. replace + with 0 for the positions inserted from the bed file
	# 3. fix the "ref"-allele for the positions inserted from the bed file (now with ref/alt want only ref since this is how the mpileup is)
	# 4. save the new file but then replace this file with the same as the input mpileup file
cat mpileup-files.txt | while read line ; do awk 'BEGIN {OFS="\t"}; { if ($5=="+" ) $5="0"; print $2,$3,$4,$5,$6,$7 }' ${mpileup}/"$line"_SNPcomb_GT.mpileup |sed 's/ /\t/g' |   sed 's/\/\A,C,G//g' | sed 's/\/\A,G,C//g' | sed 's/\/\A,C,T//g' | sed 's/\/\A,T,C//g' | sed 's/\/\A,G,T//g' | sed 's/\/\A,T,G//g' | sed 's/\/\C,A,G//g' | sed 's/\/\C,G,A//g' | sed 's/\/\C,A,T//g' | sed 's/\/\C,T,A//g' | sed 's/\/\C,G,T//g' | sed 's/\/\C,T,G//g' | sed 's/\/\G,A,C//g' | sed 's/\/\G,C,A//g' | sed 's/\/\G,A,T//g' | sed 's/\/\G,T,A//g' | sed 's/\/\G,C,T//g' | sed 's/\/\G,T,C//g' | sed 's/\/\T,A,C//g' | sed 's/\/\T,C,A//g' | sed 's/\/\T,A,G//g' | sed 's/\/\T,G,A//g' | sed 's/\/\T,C,G//g' | sed 's/\/\T,G,C//g' | sed 's/\/\A,C//g' | sed 's/\/\C,A//g' | sed 's/\/\A,G//g' | sed 's/\/\G,A//g' | sed 's/\/\A,T//g' | sed 's/\/\T,A//g' | sed 's/\/\C,G//g' | sed 's/\/\G,C//g' | sed 's/\/\C,T//g' | sed 's/\/\T,C//g' | sed 's/\/\G,T//g' | sed 's/\/\T,G//g'  | sed 's/\/\A//g'  | sed 's/\/\C//g' | sed 's/\/\G//g' | sed 's/\/\T//g' > ${mpileup}/"$line"_SNPcomb_2.mpileup && mv ${mpileup}/"$line"_SNPcomb_2.mpileup ${mpileup}/"$line"_SNPcomb_GT.mpileup ; done

## Step 2: make a new count file from the above mpileup
SCRIPTS=./scripts
cat mpileup-files.txt | while read line ; do python ${SCRIPTS}/countBases2.py ${mpileup}/"$line"_SNPcomb_GT.mpileup > ${mpileup}/"$line"_SNPcomb_GT.counts ; done

## Step 3: Prepare for genotyping
	#1. find sum of all NT
	#2. find max freq and replace -nan with 0 (insert extra column with max freq set to 2 decimals)
	#3. find NT with max freq (find NT/tot with two decimals for each NT if max freq = NT/tot with two decimals and then add NT to a new column elese add -, for each NT, combined all and replace all ---- with N and then remove all -, remove all intermediate columns)
cat mpileup-files.txt | while read line ; do awk -F "\t" 'BEGIN{OFS="\t"};{print $0, $5+$6+$7+$8+$9+$10}' ${mpileup}/"$line"_SNPcomb_GT.counts | awk 'BEGIN {OFS="\t"};{max=0;for(i=5;i<9;i++)if($i!~/NA/&&$i>max){max=$i;}; maxfreq=0; if($13==0) maxfreq="-nan" ; else maxfreq=max/$13 ; print $0, maxfreq}' | awk 'BEGIN{OFS="\t"}; { if($14=="-nan" ) $14="0"; print $0}' | awk 'BEGIN{OFS="\t"} {j=sprintf("%8.2f", $14); print $0, j}' | awk 'BEGIN{OFS="\t"}; {a=0; if($13==0) a=0 ; else a=sprintf("%8.2f",$5/$13);print $0, a}' | awk 'BEGIN{OFS="\t"}; {c=0; if($13==0) c=0 ; else c=sprintf("%8.2f",$6/$13);print $0, c}' | awk 'BEGIN{OFS="\t"}; {g=0; if($13==0) g=0 ; else g=sprintf("%8.2f",$7/$13);print $0, g}' | awk 'BEGIN{OFS="\t"}; {t=0; if($13==0) t=0 ; else t=sprintf("%8.2f",$8/$13);print $0, t}' | awk -v col=A 'BEGIN{OFS="\t"}; {NT=""; if($15==$16){NT=col}else{NT="-";}; print $0, NT}' | awk -v col=C 'BEGIN{OFS="\t"}; {NT=""; if($15==$17){NT=col}else{NT="-";}; print $0, NT}' | awk -v col=G 'BEGIN{OFS="\t"}; {NT=""; if($15==$18){NT=col}else{NT="-";}; print $0, NT}' | awk -v col=T 'BEGIN{OFS="\t"}; {NT=""; if($15==$19){NT=col}else{NT="-";}; print $0, NT}'  | awk 'BEGIN{OFS="\t"}; {print $1,$2, $3, $4, $5, $6, $7, $8, $9, $10, $11, $12, $13, $14, $20$21$22$23}' | awk 'BEGIN {OFS="\t"};{if($15=="----")$15="N";print $0}' | awk 'BEGIN {OFS="\t"};{gsub("-","",$15); print $0}'> ${mpileup}/"$line"_SNPcomb_2.counts && mv ${mpileup}/"$line"_SNPcomb_2.counts ${mpileup}/"$line"_SNPcomb_GT.counts ; done

## Step 4: Genotype
	#1. add A,C,G,T to new column if count is not 0 and then paste into one GT column
	#2. fix het to hom if freq of max >0.9
	#3. remove all GT with legnth over 2
cat mpileup-files.txt | while read line ; do awk -v col5=A 'BEGIN {OFS="\t"};{GTA="";if($5!=0){GTA=col5;}else{GTA="-";}print $0,GTA}' ${mpileup}/"$line"_SNPcomb_GT.counts | awk -v col6=C 'BEGIN {OFS="\t"};{GTC="";if($6!=0){GTC=col6;}else{GTC="-";}print $0,GTC}'| awk -v col7=G 'BEGIN {OFS="\t"};{GTG="";if($7!=0){GTG=col7;}else{GTG="-";}print $0,GTG}' | awk -v col8=T 'BEGIN {OFS="\t"};{GTT="";if($8!=0){GTT=col8;}else{GTT="-";}print $0,GTT}' | awk 'BEGIN {OFS="\t"};{print$0, $16$17$18$19}'| awk 'BEGIN {OFS="\t"};{if($20=="----")$20="N";print $0}'|awk 'BEGIN {OFS="\t"};{gsub("-","",$20); print $0}' | awk 'BEGIN{OFS="\t"}; {print $1,$2, $3, $4, $5, $6, $7, $8, $9, $10, $11, $12, $13, $14, $15, $20}' | awk 'BEGIN {OFS="\t"}; {if($14>0.9 && length($16)>=2) $16=$15; print $0}' | awk 'BEGIN {OFS="\t"};{ if(length($16)>=3)$16="N";print$0 }' > ${mpileup}/"$line"_SNPcomb_2.counts && mv ${mpileup}/"$line"_SNPcomb_2.counts ${mpileup}/"$line"_SNPcomb_GT.counts ; done 

## Strep 4B: remove the high coverage SNPs based on individual coverages
	# do per coverage cut-off intended
	# awk 'BEGIN {OFS="\t"}; {if($4>nr)$16="N"; print $0}': replace nr with intended cut-off
cat mpileup-files.txt | while read line; do awk 'BEGIN {OFS="\t"}; {if($4>nr)$16="N"; print $0}'  ${mpileup}/"$line"_SNPcomb_GT.counts > ${mpileup}/"$line"_SNPcomb_2.counts && mv ${mpileup}/"$line"_SNPcomb_2.counts ${mpileup}/"$line"_SNPcomb_GT.counts ; done 

## Step 5: print out the information needed for further processing
	# make new directory
mkdir GT-files
cat mpileup-files.txt | while read line ; do awk -v sample="$line" 'BEGIN{OFS="\t"}; {print sample, $1":"$2, $16}' ${mpileup}/"$line"_SNPcomb_GT.counts | awk 'BEGIN {OFS="\t"};{gsub("ANYTHING_TO_BE_REMOVED_FROM_SAMPLENAME","",$1); print $0}'> GT-files/"$line"_SNPcomb_GT ; done

## Step 6: Finalize the data to be read into R
cat mpileup-files.txt | while read line ; do awk 'BEGIN{OFS="\t"}; {GT2==""; if($3=="A"){GT2="AA";}else{GT2="-"} print $0, GT2}' GT-files/"$line"_SNPcomb_GT | awk 'BEGIN{OFS="\t"}; {if($3=="C"){$4="CC";} print $0}' | awk 'BEGIN{OFS="\t"}; {if($3=="G"){$4="GG";} print $0}' | awk 'BEGIN{OFS="\t"}; {if($3=="T"){$4="TT";} print $0}' | awk 'BEGIN{OFS="\t"}; {if($3=="AC"){$4=$3;} print $0}' | awk 'BEGIN{OFS="\t"}; {if($3=="AG"){$4=$3;} print $0}' | awk 'BEGIN{OFS="\t"}; {if($3=="AT"){$4=$3;} print $0}' | awk 'BEGIN{OFS="\t"}; {if($3=="CG"){$4=$3;} print $0}' | awk 'BEGIN{OFS="\t"}; {if($3=="CT"){$4=$3;} print $0}' | awk 'BEGIN{OFS="\t"}; {if($3=="GT"){$4=$3;} print $0}' | awk 'BEGIN{OFS="\t"}; {if($3=="N"){$4="NA";} print $1, $2, $4}' > GT-files/"$line"_SNPcomb_GT2 && mv GT-files/"$line"_SNPcomb_GT2 GT-files/"$line"_SNPcomb_GT ; done
