# Supplementary material for: Genome biogeography reveals the intraspecific spread of adaptive mutations for a complex trait
Source: Mol Ecol. 2016 Nov 30;25(24):6107–23. doi: 10.1111/mec.13914 (PMC6849575; doi:10.1111/mec.13914)
Supplement: Supplementary file 4 — Appendix S3 Perl scripts used identify and retrieve reads corresponding to different pck and ppc gene lineages. [file MEC-25-6107-s004.gz]

Archive with 6 entries (5 files):
- Supplementary_Information_3
- Supplementary_Information_3/1_phylocontigs.pl
- Supplementary_Information_3/2_assignclade.pl
- Supplementary_Information_3/3_retrieve.pl
- Supplementary_Information_3/sub_readblast.pl
- Supplementary_Information_3/sub_readwrite.pl
