# Supplementary material for: Genome biogeography reveals the intraspecific spread of adaptive mutations for a complex trait
Source: Mol Ecol. 2016 Nov 30;25(24):6107–23. doi: 10.1111/mec.13914 (PMC6849575; doi:10.1111/mec.13914)
Supplement: Supplementary file 4 — Appendix S3 Perl scripts used identify and retrieve reads corresponding to different pck and ppc gene lineages. [file MEC-25-6107-s004.gz › Supplementary_Information_3/1_phylocontigs.pl]

use POSIX;
use strict;

##############################################################################################################################
# This script (1) uses blastall to retrieve sequences homologous to a reference dataset from a fasta file, (2) aligns each of the retrieved homologous to the reference dataset, and (3) infers a phylogenetic tree from this alignment. 
# Usage: 
# 1. Create a folder "analyzed" 
# 2. Within the folder /analyzed, create another folder with the exact name of the reference alignment file, which is referred here as "genefile"
# 3. Create the file "genomedata.txt", which is a list containing the path of each dataset with reads or contigs to screen
# 4. perl 1_phylocontigs.pl genefile
##############################################################################################################################

# This script requires the two supporting functions below
require "sub_readblast.pl"; 
require "sub_readwrite.pl";


my($genefile,$genename,@blastseq,$i,$j,$line,@names,@sequences,@sorted,$name,@dataseq,$name2,$database,@temp,@temp2,$species,$minlength,@genomedata,$reads);

$genefile=$ARGV[0]; # reference in fasta format
$minlength=80; # minimal length of the blast match for the read/contig to be considered

# Opens the text file containing the list of the contig/read files to screen (blastall indexed fasta files), extract their location and save it as $genomedata. 
open(IN,"<genomedata.txt") or die "can't open genomedata.txt\n"; 
$i=0;
while(!eof(IN)) {
	$line= readline *IN;
	chomp($line);
	$genomedata[$i]=$line;
	$i++;
	}
close(IN);

$j=0;

# Extracts a short identifier for the accession to be analyzed from its full filename. 
while($j<@genomedata){
$species=$genomedata[$j];
@temp=split /\//,$genomedata[$j];
$species=$temp[-1];
@temp=split /_/,$species;
$species=$temp[0];

print "The database is: $species \n\n"; 

# Identify both files (R1 and R2) of the paired-end genome dataset.
$database=$genomedata[$j];
if($database=~ m/_R1/){$reads=1;}
if($database=~ m/_R2/){$reads=2;}

# Run blastall using the reference alignment dataset as query and the genome dataset as database
`blastall -i $genefile -d $database -e 0.01 -b 100000 -v 100000 -p blastn -F F >blast_$genefile`;

# Use the function 'readblast' to extract the matching sequences and their names
@blastseq=readblast("blast_$genefile");
@sorted = sort {$b->[1] <=> $a ->[1]} @blastseq;
$i=0;
undef @names;
undef @sequences;

while($i<@blastseq){
	$sorted[$i][0]=~ s/\ //; # extract a unique identifier from the read sequence name
	@temp=split /\:/,$sorted[$i][0]; 
	$sorted[$i][0]=$temp[5]."_".$temp[6]; 
	if($sorted[$i][5]==1){$sorted[$i][0]=$species."\.".$reads."\.".$sorted[$i][0]."\.F";} # add if forward or reverse to the read sequence name
	if($sorted[$i][5]==0){$sorted[$i][0]=$species."\.".$reads."\.".$sorted[$i][0]."\.R";}
	if($sorted[$i][0]~~@names){}
	elsif($sorted[$i][1]>$minlength){ # keep only sequences longer than $minlength
		push(@names,$sorted[$i][0]);
		push(@sequences,$sorted[$i][2]);
		}
	$i++;
	}

print "Number of sequences: ".@sequences.", starting phylogenetic analyses!\n";

# Create a list with the names of the retrieved sequence reads
open(OUT,">names_reads");
$i=0;
while($i<@sequences){
	print OUT $names[$i]."\n";
	$i++;
	}
close(OUT);

$i=0;

# Individually align the retrieved sequence to the query and run a phylogenetic analysis, saving the tree file 
while($i<@names){
	$name=$names[$i];
	`cp $genefile analyzed/$genefile/$name`;
	open(OUT,">>analyzed/$genefile/$name");
	print OUT ">".$name."\n".$sequences[$i]."\n";
	close(OUT);
	`muscle -in analyzed/$genefile/$name -out prov_$genefile`;
	@dataseq=readfasta("prov_$genefile");
	$name2=$name.".phy";
	writephy(\@dataseq,"analyzed/$genefile/$name2");
	open(OUT,">com2_$genefile");
	print OUT "analyzed/$genefile/$name2\n+\nm\nm\nm\ny\n";
	close(OUT);
	`phyml <com2_$genefile`;
	$i++;
	}
$j++;
}
`rm prov_$genefile`;
`rm blast_$genefile`;
`rm com2_$genefile`;
