# Supplementary material for: Genome biogeography reveals the intraspecific spread of adaptive mutations for a complex trait
Source: Mol Ecol. 2016 Nov 30;25(24):6107–23. doi: 10.1111/mec.13914 (PMC6849575; doi:10.1111/mec.13914)
Supplement: Supplementary file 4 — Appendix S3 Perl scripts used identify and retrieve reads corresponding to different pck and ppc gene lineages. [file MEC-25-6107-s004.gz › Supplementary_Information_3/2_assignclade.pl]

use strict;

##############################################################################################################################
# This script uses the phylogenetic trees obtained from "1_phylocontigs.pl" to assign sequence reads to the clade in which they are nested
# Usage: 
# 1. Create a plain file "clades" containing the name of each clade followed by the name of the sequences belonging to that clade in the reference alignment separated by "\t" 
# 2. Create a plain file "outgroup" containing the name of the outgroup of the reference alignment
# 3. perl 2_assignclade.pl analyzed/genefile analyzed/genefile/clades analyzed/genefile/outgroup
##############################################################################################################################

my($outgroup,$path,$tree,$groupfile,$x,@treenames,@cladenames,@clades,@tree_cut,$blreading,$solution,$nameprov,$cladeprov,@groups);
my($m,$line,@temp,@temp2,$i,$j,$k,$l);

$path=$ARGV[0]; # path of the folder containing the trees produced by "1.phylocontigs.pl" 
$groupfile=$ARGV[1]; # "clades" file
$outgroup=$ARGV[2]; # "outgroup" file

# Extracts the filename of the trees
`ls $path/*.phy_phyml_tree.txt >$path/list`;
open(IN,"<$path/list") or die "can't open $path/list\n";
$i=0;
while(!eof(IN)) {
	$line = readline *IN;
	chomp($line);
	$treenames[$i]=$line;
	$i++;
	}
close(IN);

# Uses the first column of the file containing the description of the clades as the name of the clade. 
open(IN,"<$groupfile") or die "can't open $groupfile\n";
while(!eof(IN)) {
	$line = readline *IN;
	chomp($line);
	@temp=split /\t/,$line;
	$cladenames[$i]=$temp[0];
	$j=1;
	while($j<@temp){$clades[$i][$j-1]=$temp[$j];$j++;}
	$i++;
	}
close(IN);

# Gets the name of the outgroup
open(IN,"<$outgroup") or die "can't open $outgroup\n";
$line=readline *IN;
chomp($line);
$outgroup=$line;
close(IN);

# Opens the file to write the results
open(RESOUT,">$path/clades_assigned");

$l=0;
while($l<@treenames){

# Gets the tree and reroot it in R (using 'ape' package)
open(OUT,">$path/Rcom");
print OUT "library(ape)\narbre<-read.tree(\"".$treenames[$l]."\")\narbrerooted<-root(arbre,\"$outgroup\",resolve.root=T)\nwrite.tree(arbrerooted,file=\"$path/rootedtree\")\nq('no')\n";
close(OUT);
`R< $path/Rcom --no-save`;
open(IN,"<$path/rootedtree") or die "can't open $path/rootedtree\n";
	$tree=readline *IN;
	chomp($tree);
close(IN);
@temp=split /\//, $treenames[$l];
@temp2=split /\.phy/, $temp[-1];
$x=$temp2[0];

# Goes through the trees and identifies to which clade each sequence read belongs to, then writes the result into the "clades_assigned" file
undef $solution;
undef @groups;
@tree_cut=split(//,$tree);
$i=0;
$blreading=0;
while($i<@tree_cut and not defined $solution){
	if($tree_cut[$i] eq "("){$nameprov="";}
	elsif($tree_cut[$i] eq ","){
		if($nameprov eq $x){
			push @groups,"Jdoe";
			$nameprov="";
			}
		elsif($nameprov ne ""){
			$k=0;
			while($k<@clades){
				if($nameprov~~$clades[$k]){$cladeprov=$cladenames[$k];}
				$k++;
				}
			if(defined $cladeprov){push @groups,$cladeprov;}
			else{push @groups,"NA";}
			undef $cladeprov;
			$nameprov="";
			}
		$blreading=0;
		}
	elsif($tree_cut[$i] eq ")"){
		if($nameprov eq $x){
			$solution=$groups[-1];
			}
		elsif($nameprov ne ""){
			$k=0;
			while($k<@clades){
				if($nameprov~~$clades[$k]){$cladeprov=$cladenames[$k];}
				$k++;
				}
			if(defined $cladeprov){push @groups,$cladeprov;}
			else{push @groups,"NA";}
			undef $cladeprov;
			$nameprov="";
			}
		if(@groups>1){
			if($groups[-2] eq "Jdoe"){$solution=$groups[-1];}
			elsif($groups[-1] eq $groups[-2]){splice(@groups,-1);}
			elsif($groups[-1] ne $groups[-2]){splice(@groups,-2);push @groups,"NA";}
			}
		}
	elsif($tree_cut[$i] eq ":"){
		$blreading=1;
		}
	elsif($blreading==0){$nameprov=$nameprov.$tree_cut[$i];}
	$i++;
	}
print RESOUT $x."\t".$solution."\n";
$l++;
}
close(RESOUT);
