# Supplementary material for: Genome biogeography reveals the intraspecific spread of adaptive mutations for a complex trait
Source: Mol Ecol. 2016 Nov 30;25(24):6107–23. doi: 10.1111/mec.13914 (PMC6849575; doi:10.1111/mec.13914)
Supplement: Supplementary file 4 — Appendix S3 Perl scripts used identify and retrieve reads corresponding to different pck and ppc gene lineages. [file MEC-25-6107-s004.gz › Supplementary_Information_3/3_retrieve.pl]

use POSIX;
use strict;

##############################################################################################################################
# This script retrieves the sequences from the original genomic dataset (.fasta) in groups that correspond to the clade they were assigned to (after "1_phylocontigs.pl" and "2_assignclade.pl"), individually for each sample
# Usage: perl 5_retrieve.pl samplename analyzed/genefile
##############################################################################################################################

# This script requires the two supporting functions below
require "sub_readblast.pl";
require "sub_revcomp.pl";

my($sample,$path,$line,@temp,@temp2,$prov,@results,@genes,$i,$j,$k,$l,@names,$found,$target,$w, $n, @temp_ref);

$sample=$ARGV[0]; # name of the sample to be analyzed (this is the same identifier that was extracted from the genomic dataset name in "1.phylocontigs.pl")
$path=$ARGV[1]; # path of the folder containing the results of "1.phylocontigs.pl" and "2_assignclade.pl"

# Extracts the names of all the reads belonging to each gene lineage, based on the file containing the names of the reads and the names of the clades they were assigned to ("clades_assigned")
open(IN,"<$path/clades_assigned") or die "can't open file\n";
while(!eof(IN)){
	$line=readline *IN;
	$line=~ s/\n//g;
	$line=~ s/\./\t/g;
	@temp=split /\t/,$line;
	if($temp[0] eq $sample){
		$k=0;
		$found="F";
		while($k<@genes){
			if($temp[4] eq $genes[$k]){push @{$names[$k]},$temp[1].".".$temp[2].".".$temp[3];$found="T";}
			$k++;
			}
		if($found eq "F"){push @genes,$temp[4];$names[$k][0]=$temp[1].".".$temp[2].".".$temp[3];}
		}
	}
close(IN);

$i=0;

# For each gene identity, retrieves all the reads assigned to it from the alignments previously produced (script 1_phylocontigs.pl)
while($i<@genes){
print $genes[$i]."\n";
undef @results;
$k=0;

while($k<@{$names[$i]}){
	open(IN,"<$path/$sample.$names[$i][$k].phy") or die "can't open file $path/$sample.$names[$i][$k].phy\n";
	while(!eof(IN)){
		$line=readline *IN;
		$line=~ s/\n//g;
		$line=~ s/\r//g;
		@temp=split /\s+/,$line;
		if($temp[0] eq $sample.".".$names[$i][$k]){
			$results[$k][0]=$sample.".".$names[$i][$k]; # assigns a new name for the read/contig
			$results[$k][1]=$temp[1]; # stores the sequence
			@temp2=split //,$temp[1];
			$j=0;
			while($j<@temp2 and $temp2[$j] eq "-"){$j++;}
			$results[$k][2]=$j; # records the position in the alignment
			}
		}
	$k++;
	}
@results = sort {$a->[2]<=>$b->[2]} @results; # sorts the contigs according to their position in the alignment (based on the number of gaps before the sequence started)

# print the retrieved reads into a new file, one per gene per sample
open(OUT,">$sample.$genes[$i]");
$k=0;
while($k<scalar(@results)){
	print OUT ">".$results[$k][0]."\n".$results[$k][1]."\n";
	$k++;
	}
close(OUT);
$i++;
}
