# Supplementary material for: Genome biogeography reveals the intraspecific spread of adaptive mutations for a complex trait
Source: Mol Ecol. 2016 Nov 30;25(24):6107–23. doi: 10.1111/mec.13914 (PMC6849575; doi:10.1111/mec.13914)
Supplement: Supplementary file 4 — Appendix S3 Perl scripts used identify and retrieve reads corresponding to different pck and ppc gene lineages. [file MEC-25-6107-s004.gz › Supplementary_Information_3/sub_readblast.pl]

use strict;
use POSIX;

##############################################################################################################################
# Reads a blast result and returns an array, where each lines is one blast region, with the name first, followed by the length of the blasting region and finally the sequence.
# Usage: readblast(filename) where filename is the blast result to readblast
# Return an array of arrays, where each line contains the name, the length and the sequence of the blast hit, the corresponding query and finally, the proportion of identities; the direction (0 = reverse, 1 = forward)
##############################################################################################################################

sub readblast{
my($filename,$j,$first,$line,$seqprov,$seqprov2,@results,$firstsbjct,$firstquery,@temp,$queryok,$qq,@min,@max,$q,$ascending,$s,@minsbjct,@maxsbjct,$kk,$ii,$sbjctok,@queryprov,@blastseq,@split1,@split2,$identities,$ss);
$filename=$_[0];
$j=0;
$ii=0;
$first=1;
open(OUT,">prov");
open(INBLASTFILE, "<$filename") or die "Can't open file $filename\n";
while(!eof(INBLASTFILE)) {
$line = readline *INBLASTFILE;
	if($line =~ m/^>/){
		if($first==0){
			$seqprov="";
			$seqprov2="";
			if($blastseq[0][1]<$blastseq[0][3]){@blastseq = sort {$a->[1]<=>$b->[1]} @blastseq;}
			if($blastseq[0][1]>$blastseq[0][3]){@blastseq = sort {$b->[1]<=>$a->[1]} @blastseq;}
			$kk=0;
			while($kk<@blastseq){
				$seqprov=$seqprov.$blastseq[$kk][2];
				$seqprov2=$seqprov2.$blastseq[$kk][4];
				$kk++;
				}
			@split1=split //,$seqprov;
			@split2=split //,$seqprov2;
			$ss=0;
			$identities=0;
			while($ss<@split1){
				if($split1[$ss] eq $split2[$ss]){$identities++;}
				$ss++;
				}
			$ii=0;
			undef @blastseq;
			$results[$j][1]=length($seqprov);
			$results[$j][2]=$seqprov;
			$results[$j][3]=$seqprov2;
			$results[$j][4]=ceil(100*$identities/length($seqprov))/100;
			$results[$j][5]=$ascending;
			@min = sort {$a<=>$b} @min;
			$results[$j][6]=$min[0];
			@max = sort {$b<=>$a} @max;
			$results[$j][7]=$max[0];
			@minsbjct = sort {$a<=>$b} @minsbjct;
			$results[$j][8]=$minsbjct[0];
			@maxsbjct = sort {$b<=>$a} @maxsbjct;
			$results[$j][9]=$maxsbjct[0];
			$j++;
			}
		if($first==1){
			$first=0;
			}
			chomp($line);
			$line=~ s/>//;
#			@temp=split /\|/,$line;
			$results[$j][0]=$line;
			$firstsbjct=1;
			$firstquery=1;
			undef @min;
			undef @minsbjct;
			undef @max;
			undef @maxsbjct;
		}
	if($line=~ m/Query:/){
		@temp = split /\s+/, $line;
		if($firstquery==0){
		$queryok=1;
		$qq=0;
		while($qq<@min){
			if($temp[1]~~[$min[$qq]..$max[$qq]]){$queryok=0;}
			if($temp[3]~~[$min[$qq]..$max[$qq]]){$queryok=0;}
			$qq++;
			}
		if($queryok==1){
			$min[$q]=$temp[1];
			$max[$q]=$temp[3];
			@queryprov=@temp;
			$q++;

			}
		}
		if($firstquery==1){
			$min[0]=$temp[1];
			$max[0]=$temp[3];
			@queryprov=@temp;
			$firstquery=0;
			$q=1;
			$queryok=1;
			}
	}
	if($line=~ m/Sbjct:/){
		@temp = split /\s+/, $line;
		if($firstsbjct==0){
			if($ascending==1){
				if($temp[1]<$temp[3]){$sbjctok=1;}
				if($temp[1]>$temp[3]){$sbjctok=0;}
				}
			if($ascending==0){
				if($temp[1]<$temp[3]){$sbjctok=0;}
				if($temp[1]>$temp[3]){$sbjctok=1;}
			}
			$qq=0;
			while($qq<@minsbjct){
				if($temp[1]~~[$minsbjct[$qq]..$maxsbjct[$qq]]){$sbjctok=0;}
				if($temp[3]~~[$minsbjct[$qq]..$maxsbjct[$qq]]){$sbjctok=0;}
				$qq++;
				}
				if($sbjctok==1){
					if($ascending==1){
						$minsbjct[$s]=$temp[1];
						$maxsbjct[$s]=$temp[3];
						}
					if($ascending==0){
						$maxsbjct[$s]=$temp[1];
						$minsbjct[$s]=$temp[3];
						}
				$s++;
				}
			}
		if($firstsbjct==1){
			if($temp[1]<$temp[3]){$ascending=1;}
			if($temp[1]>$temp[3]){$ascending=0;}
			$firstsbjct=0;
			$sbjctok=1;
			if($ascending==1){
				$minsbjct[0]=$temp[1];
				$maxsbjct[0]=$temp[3];
				}
			if($ascending==0){
				$maxsbjct[0]=$temp[1];
				$minsbjct[0]=$temp[3];
				}
			$s=1;
			}
		if($sbjctok==1 and $queryok==1){
			@blastseq[$ii] = [@temp];
			$blastseq[$ii][4] = @queryprov[2];
			$ii++;
			}
		}
	}
$seqprov="";
$seqprov2="";
if($blastseq[0][1]<$blastseq[0][3]){@blastseq = sort {$a->[1]<=>$b->[1]} @blastseq;}
if($blastseq[0][1]>$blastseq[0][3]){@blastseq = sort {$b->[1]<=>$a->[1]} @blastseq;}
$kk=0;
while($kk<@blastseq){
	$seqprov=$seqprov.$blastseq[$kk][2];
	$seqprov2=$seqprov2.$blastseq[$kk][4];
	$kk++;
	}
@split1=split //,$seqprov;
@split2=split //,$seqprov2;
$ss=0;
$identities=0;
while($ss<@split1){
	if($split1[$ss] eq $split2[$ss]){$identities++;}
	$ss++;
	}
if($first==0){
$results[$j][1]=length($seqprov);
$results[$j][2]=$seqprov;
$results[$j][3]=$seqprov2;
$results[$j][4]=ceil(100*$identities/length($seqprov))/100;
$results[$j][5]=$ascending;
@min = sort {$a<=>$b} @min;
$results[$j][6]=$min[0];
@max = sort {$b<=>$a} @max;
$results[$j][7]=$max[0];
@minsbjct = sort {$a<=>$b} @minsbjct;
$results[$j][8]=$minsbjct[0];
@maxsbjct = sort {$b<=>$a} @maxsbjct;
$results[$j][9]=$maxsbjct[0];
}
close(INBLASTFILE);
return @results;
}

#############################################
# Extracts a sequence from a fasta file, for which the name includes a given string
# Usage: extractfasta(name, file) where name is the string that we are looking for and file contains the fasta sequences
# Returns a string that corresponds to the sequence
#############################################

sub extractfasta{
my($name,$file,$line,$found,$reading,$sequence,$test,$nbmatches);
$name=$_[0];
$file=$_[1];
$nbmatches=`grep "$name" $file | wc -l`;
$nbmatches=~ s/\n//g;
if($nbmatches==0){die "No match in the reference file\n";}
if($nbmatches>1){die "More than one match in the reference file\n";}

open(IN, "<$file") or die "can't open $file\n";
$reading="F";
$found="F";
$sequence="";
while(!eof(IN) and $found eq "F") {
	$line= readline *IN;
	$line=~ s/\n//g;
	if($line=~ m/>/){
		if($line=~ m/$name/){
			$reading="T";
			}
		elsif($reading eq "T"){
			$reading="F";
			$found="T";
			}
		}
	elsif($reading eq "T"){
		$sequence=$sequence.$line;
		}
	}
return $sequence;
}
####################################################
1;
