# Supplementary material for: Genome biogeography reveals the intraspecific spread of adaptive mutations for a complex trait
Source: Mol Ecol. 2016 Nov 30;25(24):6107–23. doi: 10.1111/mec.13914 (PMC6849575; doi:10.1111/mec.13914)
Supplement: Supplementary file 4 — Appendix S3 Perl scripts used identify and retrieve reads corresponding to different pck and ppc gene lineages. [file MEC-25-6107-s004.gz › Supplementary_Information_3/sub_readwrite.pl]

use strict;

##############################################################################################################################
# Reads a sequence file in fasta format
# Usage: readfasta(filename), where filename is a string containing the name of the file to read, including the path
# Returns an array of arrays, where each line is a sequence, with first the sequence name, the sequence as a string, and the sequence length without gaps
##############################################################################################################################

sub readfasta{
my($filename,$first,$line,$sequence,$k,@results,$len,$i);
$filename=$_[0];
$i=0;
$first=1;
open(IN, "<$filename") or die "Can't open file $filename\n";
while(!eof(IN)) {
	$line = readline *IN;
	chomp($line);
	if($line=~ m/>/){
		$line=~ s/>//;
		if($first==1){
			$sequence="";
			$first=0;
			$results[$i][0]=$line;
			}
		else{
			$k=$i-1;
			$results[$k][1]=$sequence;
			$sequence=~ s/-//;
			$len=length($sequence);
			$results[$k][2]=$len;
			$results[$i][0]=$line;
			$sequence="";
			}
		$i++;
		}
	else{
		$sequence=$sequence.$line;
		}
}
close(IN);
$k=$i-1;
$results[$k][1]=$sequence;
$sequence=~ s/-//;
$len=length($sequence);
$results[$k][2]=$len;
return @results
}

###############################################################
# Reads a sequence file in phylip format
# Usage: readphyl(filename), where filename is a string containing the name of the file to read, including the path
# Returns an array of arrays, where each line is a sequence, with first the sequence name, the sequence as a string, and the sequence length
###############################################################

sub readphyl{
my($filename,$i,@temp,@data,$line,$j,$len);
$filename=$_[0];;
open(IN,"<$filename");
$i=0;
while(!eof(IN)) {
	$line = readline *IN;
	chomp($line);
	if($i>0){
		@temp=split /  /, $line;
		if(@temp==1){@temp=split /\t/, $temp[0];}
		$j=$i-1;
		$len=length($temp[1]);
		$data[$j][0]=$temp[0];
		$data[$j][1]=$temp[1];
		$data[$j][2]=$len;
		}
	$i++
	}
close(IN);
return @data;
}

#############################################
# Writes sequences in phylip format, assuming they are aligned
# Usage: writephy(dataset,output), where dataset is an array of arrays containing the sequence names and then the sequences and output is a string indicating the outputfile
# Returns nothing
#############################################

sub writephy{
my($filename,$i,@dataset,$nbtaxa,$len);
@dataset=@{$_[0]};
$filename=$_[1];

$nbtaxa=@dataset;
$len=length($dataset[0][1]);
open(OUTPHY, ">$filename") or die "Can't open file $filename\n";
print OUTPHY $nbtaxa."  ".$len."\n";
$i=0;
while($i<@dataset){
	print OUTPHY $dataset[$i][0]."  ".$dataset[$i][1]."\n";
	$i++;
	}
close(OUTPHY);
}

#################
1;
